# Supplementary material for: Evaluation of Commercial RNA Extraction Protocols for Avian Influenza Virus Using Nanopore Metagenomic Sequencing
Source: Viruses. 2024 Sep 7;16(9):1429. doi: 10.3390/v16091429 (PMC11437427; doi:10.3390/v16091429)
Supplement: Supplementary file 1 [file viruses-16-01429-s001.zip]

Archive with 1 entries (1 files):
- viruses-3148644-supplementary.pdf
